# Supplementary material for: Optogenetic manipulation of neuronal and cardiomyocyte functions in zebrafish using microbial rhodopsins and adenylyl cyclases
Source: eLife. 2023 Aug 17;12:e83975. doi: 10.7554/eLife.83975 (PMC10435232; doi:10.7554/eLife.83975)
Supplement: Figure 3—figure supplement 3—source data 1. [file elife-83975-fig3-figsupp3-data1.xlsx]

## Sheet: A
Line	Tg(UAS-opto-tool) or control	sample number	trial number	yes:tail was moved not counted: tail was moved before the light no: tail was not moved
CoChR-tdTomato	Tg(UAS-opto-tool)	1	1	yes
CoChR-tdTomato	Tg(UAS-opto-tool)	1	2	not counted
CoChR-tdTomato	Tg(UAS-opto-tool)	1	3	yes
CoChR-tdTomato	Tg(UAS-opto-tool)	1	4	yes
CoChR-tdTomato	Tg(UAS-opto-tool)	1	5	not counted
CoChR-tdTomato	Tg(UAS-opto-tool)	1	6	yes
CoChR-tdTomato	Tg(UAS-opto-tool)	2	1	yes
CoChR-tdTomato	Tg(UAS-opto-tool)	2	2	yes
CoChR-tdTomato	Tg(UAS-opto-tool)	2	3	yes
CoChR-tdTomato	Tg(UAS-opto-tool)	2	4	yes
CoChR-tdTomato	Tg(UAS-opto-tool)	2	5	yes
CoChR-tdTomato	Tg(UAS-opto-tool)	2	6	yes
CoChR-tdTomato	Tg(UAS-opto-tool)	3	1	not counted
CoChR-tdTomato	Tg(UAS-opto-tool)	3	2	not counted
CoChR-tdTomato	Tg(UAS-opto-tool)	3	3	yes
CoChR-tdTomato	Tg(UAS-opto-tool)	3	4	yes
CoChR-tdTomato	Tg(UAS-opto-tool)	3	5	yes
CoChR-tdTomato	Tg(UAS-opto-tool)	3	6	yes
CoChR-tdTomato	Tg(UAS-opto-tool)	4	1	yes
CoChR-tdTomato	Tg(UAS-opto-tool)	4	2	yes
CoChR-tdTomato	Tg(UAS-opto-tool)	4	3	yes
CoChR-tdTomato	Tg(UAS-opto-tool)	4	4	not counted
CoChR-tdTomato	Tg(UAS-opto-tool)	4	5	yes
CoChR-tdTomato	Tg(UAS-opto-tool)	4	6	yes
CoChR-tdTomato	Tg(UAS-opto-tool)	5	1	yes
CoChR-tdTomato	Tg(UAS-opto-tool)	5	2	not counted
CoChR-tdTomato	Tg(UAS-opto-tool)	5	3	not counted
CoChR-tdTomato	Tg(UAS-opto-tool)	5	4	yes
CoChR-tdTomato	Tg(UAS-opto-tool)	5	5	yes
CoChR-tdTomato	Tg(UAS-opto-tool)	5	6	yes
CoChR-tdTomato	Tg(UAS-opto-tool)	6	1	yes
CoChR-tdTomato	Tg(UAS-opto-tool)	6	2	yes
CoChR-tdTomato	Tg(UAS-opto-tool)	6	3	yes
CoChR-tdTomato	Tg(UAS-opto-tool)	6	4	yes
CoChR-tdTomato	Tg(UAS-opto-tool)	6	5	yes
CoChR-tdTomato	Tg(UAS-opto-tool)	6	6	yes
CoChR-tdTomato	Tg(UAS-opto-tool)	7	1	yes
CoChR-tdTomato	Tg(UAS-opto-tool)	7	2	yes
CoChR-tdTomato	Tg(UAS-opto-tool)	7	3	yes
CoChR-tdTomato	Tg(UAS-opto-tool)	7	4	not counted
CoChR-tdTomato	Tg(UAS-opto-tool)	7	5	not counted
CoChR-tdTomato	Tg(UAS-opto-tool)	7	6	yes
CoChR-tdTomato	Tg(UAS-opto-tool)	8	1	yes
CoChR-tdTomato	Tg(UAS-opto-tool)	8	2	not counted
CoChR-tdTomato	Tg(UAS-opto-tool)	8	3	yes
CoChR-tdTomato	Tg(UAS-opto-tool)	8	4	yes
CoChR-tdTomato	Tg(UAS-opto-tool)	8	5	yes
CoChR-tdTomato	Tg(UAS-opto-tool)	8	6	yes
CoChR-tdTomato	control	1	1	no
CoChR-tdTomato	control	1	2	no
CoChR-tdTomato	control	1	3	no
CoChR-tdTomato	control	1	4	no
CoChR-tdTomato	control	1	5	no
CoChR-tdTomato	control	1	6	no
CoChR-tdTomato	control	2	1	no
CoChR-tdTomato	control	2	2	no
CoChR-tdTomato	control	2	3	no
CoChR-tdTomato	control	2	4	no
CoChR-tdTomato	control	2	5	no
CoChR-tdTomato	control	2	6	no
CoChR-tdTomato	control	3	1	no
CoChR-tdTomato	control	3	2	no
CoChR-tdTomato	control	3	3	no
CoChR-tdTomato	control	3	4	no
CoChR-tdTomato	control	3	5	no
CoChR-tdTomato	control	3	6	no
CoChR-tdTomato	control	4	1	no
CoChR-tdTomato	control	4	2	no
CoChR-tdTomato	control	4	3	no
CoChR-tdTomato	control	4	4	no
CoChR-tdTomato	control	4	5	no
CoChR-tdTomato	control	4	6	no
CoChR-tdTomato	control	5	1	no
CoChR-tdTomato	control	5	2	no
CoChR-tdTomato	control	5	3	no
CoChR-tdTomato	control	5	4	no
CoChR-tdTomato	control	5	5	no
CoChR-tdTomato	control	5	6	no
CoChR-tdTomato	control	6	1	yes
CoChR-tdTomato	control	6	2	no
CoChR-tdTomato	control	6	3	no
CoChR-tdTomato	control	6	4	no
CoChR-tdTomato	control	6	5	no
CoChR-tdTomato	control	6	6	no
CoChR-tdTomato	control	7	1	no
CoChR-tdTomato	control	7	2	no
CoChR-tdTomato	control	7	3	no
CoChR-tdTomato	control	7	4	no
CoChR-tdTomato	control	7	5	no
CoChR-tdTomato	control	7	6	no
CoChR-tdTomato	control	8	1	no
CoChR-tdTomato	control	8	2	no
CoChR-tdTomato	control	8	3	no
CoChR-tdTomato	control	8	4	no
CoChR-tdTomato	control	8	5	no
CoChR-tdTomato	control	8	6	no
ChrimsonR-tdTomato	Tg(UAS-opto-tool)	1	1	yes
ChrimsonR-tdTomato	Tg(UAS-opto-tool)	1	2	yes
ChrimsonR-tdTomato	Tg(UAS-opto-tool)	1	3	no
ChrimsonR-tdTomato	Tg(UAS-opto-tool)	1	4	not counted
ChrimsonR-tdTomato	Tg(UAS-opto-tool)	1	5	no
ChrimsonR-tdTomato	Tg(UAS-opto-tool)	1	6	no
ChrimsonR-tdTomato	Tg(UAS-opto-tool)	2	1	yes
ChrimsonR-tdTomato	Tg(UAS-opto-tool)	2	2	no
ChrimsonR-tdTomato	Tg(UAS-opto-tool)	2	3	yes
ChrimsonR-tdTomato	Tg(UAS-opto-tool)	2	4	no
ChrimsonR-tdTomato	Tg(UAS-opto-tool)	2	5	yes
ChrimsonR-tdTomato	Tg(UAS-opto-tool)	2	6	no
ChrimsonR-tdTomato	Tg(UAS-opto-tool)	3	1	no
ChrimsonR-tdTomato	Tg(UAS-opto-tool)	3	2	yes
ChrimsonR-tdTomato	Tg(UAS-opto-tool)	3	3	yes
ChrimsonR-tdTomato	Tg(UAS-opto-tool)	3	4	no
ChrimsonR-tdTomato	Tg(UAS-opto-tool)	3	5	no
ChrimsonR-tdTomato	Tg(UAS-opto-tool)	3	6	no
ChrimsonR-tdTomato	Tg(UAS-opto-tool)	4	1	yes
ChrimsonR-tdTomato	Tg(UAS-opto-tool)	4	2	no
ChrimsonR-tdTomato	Tg(UAS-opto-tool)	4	3	yes
ChrimsonR-tdTomato	Tg(UAS-opto-tool)	4	4	no
ChrimsonR-tdTomato	Tg(UAS-opto-tool)	4	5	no
ChrimsonR-tdTomato	Tg(UAS-opto-tool)	4	6	no
ChrimsonR-tdTomato	Tg(UAS-opto-tool)	5	1	no
ChrimsonR-tdTomato	Tg(UAS-opto-tool)	5	2	not counted
ChrimsonR-tdTomato	Tg(UAS-opto-tool)	5	3	no
ChrimsonR-tdTomato	Tg(UAS-opto-tool)	5	4	no
ChrimsonR-tdTomato	Tg(UAS-opto-tool)	5	5	no
ChrimsonR-tdTomato	Tg(UAS-opto-tool)	5	6	no
ChrimsonR-tdTomato	Tg(UAS-opto-tool)	6	1	no
ChrimsonR-tdTomato	Tg(UAS-opto-tool)	6	2	no
ChrimsonR-tdTomato	Tg(UAS-opto-tool)	6	3	no
ChrimsonR-tdTomato	Tg(UAS-opto-tool)	6	4	no
ChrimsonR-tdTomato	Tg(UAS-opto-tool)	6	5	no
ChrimsonR-tdTomato	Tg(UAS-opto-tool)	6	6	yes
ChrimsonR-tdTomato	Tg(UAS-opto-tool)	7	1	no
ChrimsonR-tdTomato	Tg(UAS-opto-tool)	7	2	no
ChrimsonR-tdTomato	Tg(UAS-opto-tool)	7	3	no
ChrimsonR-tdTomato	Tg(UAS-opto-tool)	7	4	no
ChrimsonR-tdTomato	Tg(UAS-opto-tool)	7	5	no
ChrimsonR-tdTomato	Tg(UAS-opto-tool)	7	6	no
ChrimsonR-tdTomato	Tg(UAS-opto-tool)	8	1	no
ChrimsonR-tdTomato	Tg(UAS-opto-tool)	8	2	no
ChrimsonR-tdTomato	Tg(UAS-opto-tool)	8	3	no
ChrimsonR-tdTomato	Tg(UAS-opto-tool)	8	4	yes
ChrimsonR-tdTomato	Tg(UAS-opto-tool)	8	5	no
ChrimsonR-tdTomato	Tg(UAS-opto-tool)	8	6	no
ChrimsonR-tdTomato	control	1	1	no
ChrimsonR-tdTomato	control	1	2	no
ChrimsonR-tdTomato	control	1	3	no
ChrimsonR-tdTomato	control	1	4	no
ChrimsonR-tdTomato	control	1	5	no
ChrimsonR-tdTomato	control	1	6	no
ChrimsonR-tdTomato	control	2	1	no
ChrimsonR-tdTomato	control	2	2	no
ChrimsonR-tdTomato	control	2	3	no
ChrimsonR-tdTomato	control	2	4	yes
ChrimsonR-tdTomato	control	2	5	no
ChrimsonR-tdTomato	control	2	6	no
ChrimsonR-tdTomato	control	3	1	no
ChrimsonR-tdTomato	control	3	2	no
ChrimsonR-tdTomato	control	3	3	no
ChrimsonR-tdTomato	control	3	4	no
ChrimsonR-tdTomato	control	3	5	no
ChrimsonR-tdTomato	control	3	6	no
ChrimsonR-tdTomato	control	4	1	no
ChrimsonR-tdTomato	control	4	2	no
ChrimsonR-tdTomato	control	4	3	no
ChrimsonR-tdTomato	control	4	4	no
ChrimsonR-tdTomato	control	4	5	no
ChrimsonR-tdTomato	control	4	6	no
ChrimsonR-tdTomato	control	5	1	no
ChrimsonR-tdTomato	control	5	2	no
ChrimsonR-tdTomato	control	5	3	no
ChrimsonR-tdTomato	control	5	4	no
ChrimsonR-tdTomato	control	5	5	no
ChrimsonR-tdTomato	control	5	6	no
ChrimsonR-tdTomato	control	6	1	yes
ChrimsonR-tdTomato	control	6	2	no
ChrimsonR-tdTomato	control	6	3	no
ChrimsonR-tdTomato	control	6	4	no
ChrimsonR-tdTomato	control	6	5	no
ChrimsonR-tdTomato	control	6	6	no
ChrimsonR-tdTomato	control	7	1	no
ChrimsonR-tdTomato	control	7	2	no
ChrimsonR-tdTomato	control	7	3	no
ChrimsonR-tdTomato	control	7	4	yes
ChrimsonR-tdTomato	control	7	5	no
ChrimsonR-tdTomato	control	7	6	no
ChrimsonR-tdTomato	control	8	1	no
ChrimsonR-tdTomato	control	8	2	no
ChrimsonR-tdTomato	control	8	3	no
ChrimsonR-tdTomato	control	8	4	not counted
ChrimsonR-tdTomato	control	8	5	not counted
ChrimsonR-tdTomato	control	8	6	no

## Sheet: B
Line	sample number	trial number	latency
CoChR-tdTomato	1	1	0.17
CoChR-tdTomato	1	3	0.005
CoChR-tdTomato	1	4	0.005
CoChR-tdTomato	1	6	0.02
CoChR-tdTomato	2	1	0.005
CoChR-tdTomato	2	2	0.05
CoChR-tdTomato	2	3	0.05
CoChR-tdTomato	2	4	0.005
CoChR-tdTomato	2	5	0.05
CoChR-tdTomato	2	6	0.035
CoChR-tdTomato	3	3	0.035
CoChR-tdTomato	3	4	0.005
CoChR-tdTomato	3	5	0.035
CoChR-tdTomato	3	6	0.035
CoChR-tdTomato	4	1	0.002
CoChR-tdTomato	4	2	0.005
CoChR-tdTomato	4	3	0.02
CoChR-tdTomato	4	5	0.005
CoChR-tdTomato	4	6	0.005
CoChR-tdTomato	5	1	0.02
CoChR-tdTomato	5	4	0.005
CoChR-tdTomato	5	5	0.005
CoChR-tdTomato	5	6	0.035
CoChR-tdTomato	6	1	0.05
CoChR-tdTomato	6	2	0.005
CoChR-tdTomato	6	3	0.049
CoChR-tdTomato	6	4	0.035
CoChR-tdTomato	6	5	0.005
CoChR-tdTomato	6	6	0.035
CoChR-tdTomato	7	1	0.05
CoChR-tdTomato	7	2	0.02
CoChR-tdTomato	7	3	0.005
CoChR-tdTomato	7	5	0.035
CoChR-tdTomato	8	1	0.005
CoChR-tdTomato	8	3	0.005
CoChR-tdTomato	8	4	0.034
CoChR-tdTomato	8	5	0.02
CoChR-tdTomato	8	6	0.02
ChrimsonR-tdTomato	1	1	6.838
ChrimsonR-tdTomato	1	2	0.139
ChrimsonR-tdTomato	2	1	0.23
ChrimsonR-tdTomato	2	3	0.245
ChrimsonR-tdTomato	2	5	0.245
ChrimsonR-tdTomato	3	2	2.627
ChrimsonR-tdTomato	3	3	0.245
ChrimsonR-tdTomato	4	1	0.125
ChrimsonR-tdTomato	4	3	0.56
ChrimsonR-tdTomato	6	6	0.245
ChrimsonR-tdTomato	8	4	1.47

## Sheet: C
Line	sample number	trial number	duration
CoChR-tdTomato	1	1	0.929
CoChR-tdTomato	1	3	0.54
CoChR-tdTomato	1	4	0.18
CoChR-tdTomato	1	6	0.434
CoChR-tdTomato	2	1	0.465
CoChR-tdTomato	2	2	0.24
CoChR-tdTomato	2	3	0.435
CoChR-tdTomato	2	4	0.375
CoChR-tdTomato	2	5	0.135
CoChR-tdTomato	2	6	0.554
CoChR-tdTomato	3	3	0.479
CoChR-tdTomato	3	4	0.344
CoChR-tdTomato	3	5	0.255
CoChR-tdTomato	3	6	0.285
CoChR-tdTomato	4	1	0.585
CoChR-tdTomato	4	2	0.518
CoChR-tdTomato	4	3	0.539
CoChR-tdTomato	4	5	0.509
CoChR-tdTomato	4	6	11.687
CoChR-tdTomato	5	1	0.569
CoChR-tdTomato	5	4	0.48
CoChR-tdTomato	5	5	0.584
CoChR-tdTomato	5	6	0.27
CoChR-tdTomato	6	1	0.27
CoChR-tdTomato	6	2	0.33
CoChR-tdTomato	6	3	0.255
CoChR-tdTomato	6	4	0.255
CoChR-tdTomato	6	5	0.27
CoChR-tdTomato	6	6	0.27
CoChR-tdTomato	7	1	0.255
CoChR-tdTomato	7	2	0.24
CoChR-tdTomato	7	3	0.27
CoChR-tdTomato	7	5	0.375
CoChR-tdTomato	8	1	0.434
CoChR-tdTomato	8	3	0.39
CoChR-tdTomato	8	4	0.569
CoChR-tdTomato	8	5	0.33
CoChR-tdTomato	8	6	0.315
ChrimsonR-tdTomato	1	1	0.252
ChrimsonR-tdTomato	1	2	0.359
ChrimsonR-tdTomato	2	1	0.809
ChrimsonR-tdTomato	2	3	1.633
ChrimsonR-tdTomato	2	5	0.644
ChrimsonR-tdTomato	3	2	0.473
ChrimsonR-tdTomato	3	3	0.329
ChrimsonR-tdTomato	4	1	0.689
ChrimsonR-tdTomato	4	3	1.018
ChrimsonR-tdTomato	6	6	0.389
ChrimsonR-tdTomato	8	4	0.618

## Sheet: D
Line	sample number	trial number	strength
CoChR-tdTomato	1	1	1.24
CoChR-tdTomato	1	3	1326
CoChR-tdTomato	1	4	0.98
CoChR-tdTomato	1	6	0.98
CoChR-tdTomato	2	1	0.92
CoChR-tdTomato	2	2	0.58
CoChR-tdTomato	2	3	1.04
CoChR-tdTomato	2	4	0.934
CoChR-tdTomato	2	5	1.148
CoChR-tdTomato	2	6	1.092
CoChR-tdTomato	3	3	1.04
CoChR-tdTomato	3	4	1.064
CoChR-tdTomato	3	5	0.944
CoChR-tdTomato	3	6	0.448
CoChR-tdTomato	4	1	1.06
CoChR-tdTomato	4	2	1.15
CoChR-tdTomato	4	3	1.148
CoChR-tdTomato	4	5	1.116
CoChR-tdTomato	4	6	1.256
CoChR-tdTomato	5	1	0.916
CoChR-tdTomato	5	4	1.098
CoChR-tdTomato	5	5	1.026
CoChR-tdTomato	5	6	1.06
CoChR-tdTomato	6	1	0.878
CoChR-tdTomato	6	2	0.956
CoChR-tdTomato	6	3	0.838
CoChR-tdTomato	6	4	0.962
CoChR-tdTomato	6	5	0.992
CoChR-tdTomato	6	6	0.916
CoChR-tdTomato	7	1	0.462
CoChR-tdTomato	7	2	0.39
CoChR-tdTomato	7	3	0.904
CoChR-tdTomato	7	5	0.924
CoChR-tdTomato	8	1	1.042
CoChR-tdTomato	8	3	1.048
CoChR-tdTomato	8	4	1.014
CoChR-tdTomato	8	5	1.116
CoChR-tdTomato	8	6	1.088
ChrimsonR-tdTomato	1	1	0.34
ChrimsonR-tdTomato	1	2	0.244
ChrimsonR-tdTomato	2	1	0.19
ChrimsonR-tdTomato	2	3	0.342
ChrimsonR-tdTomato	2	5	0.184
ChrimsonR-tdTomato	3	2	0.99
ChrimsonR-tdTomato	3	3	1.028
ChrimsonR-tdTomato	4	1	0.244
ChrimsonR-tdTomato	4	3	0.384
ChrimsonR-tdTomato	6	6	0.456
ChrimsonR-tdTomato	8	4	0.166

## Sheet: E
Line	light intensity(mW/mm2)	sample number	trial number	yes:tail was moved not counted: tail was moved before the light no: tail was not moved
CoChR-tdTomato	0.4	1	1	yes
CoChR-tdTomato	0.4	1	2	yes
CoChR-tdTomato	0.4	1	4	yes
CoChR-tdTomato	0.4	1	5	yes
CoChR-tdTomato	0.4	1	6	yes
CoChR-tdTomato	0.2	1	7	yes
CoChR-tdTomato	0.2	1	8	yes
CoChR-tdTomato	0.2	1	9	yes
CoChR-tdTomato	0.2	1	10	yes
CoChR-tdTomato	0.2	1	11	yes
CoChR-tdTomato	0.2	1	12	yes
CoChR-tdTomato	0.1	1	13	yes
CoChR-tdTomato	0.1	1	14	yes
CoChR-tdTomato	0.1	1	15	yes
CoChR-tdTomato	0.1	1	16	yes
CoChR-tdTomato	0.1	1	17	yes
CoChR-tdTomato	0.1	1	18	yes
CoChR-tdTomato	0.4	2	1	yes
CoChR-tdTomato	0.4	2	2	yes
CoChR-tdTomato	0.4	2	3	yes
CoChR-tdTomato	0.4	2	4	yes
CoChR-tdTomato	0.4	2	5	yes
CoChR-tdTomato	0.4	2	6	yes
CoChR-tdTomato	0.2	2	7	yes
CoChR-tdTomato	0.2	2	8	yes
CoChR-tdTomato	0.2	2	9	yes
CoChR-tdTomato	0.2	2	10	yes
CoChR-tdTomato	0.2	2	11	yes
CoChR-tdTomato	0.2	2	12	yes
CoChR-tdTomato	0.1	2	13	yes
CoChR-tdTomato	0.1	2	14	yes
CoChR-tdTomato	0.1	2	15	yes
CoChR-tdTomato	0.1	2	16	yes
CoChR-tdTomato	0.1	2	17	yes
CoChR-tdTomato	0.1	2	18	yes
CoChR-tdTomato	0.4	3	2	yes
CoChR-tdTomato	0.4	3	3	yes
CoChR-tdTomato	0.4	3	4	yes
CoChR-tdTomato	0.2	3	7	yes
CoChR-tdTomato	0.2	3	8	yes
CoChR-tdTomato	0.2	3	9	yes
CoChR-tdTomato	0.2	3	10	yes
CoChR-tdTomato	0.2	3	11	yes
CoChR-tdTomato	0.2	3	12	yes
CoChR-tdTomato	0.1	3	13	yes
CoChR-tdTomato	0.1	3	14	yes
CoChR-tdTomato	0.1	3	15	yes
CoChR-tdTomato	0.1	3	16	yes
CoChR-tdTomato	0.1	3	17	yes
CoChR-tdTomato	0.4	4	1	yes
CoChR-tdTomato	0.4	4	2	yes
CoChR-tdTomato	0.4	4	4	yes
CoChR-tdTomato	0.4	4	6	yes
CoChR-tdTomato	0.2	4	8	yes
CoChR-tdTomato	0.2	4	11	yes
CoChR-tdTomato	0.2	4	12	yes
CoChR-tdTomato	0.1	4	13	yes
CoChR-tdTomato	0.1	4	14	yes
CoChR-tdTomato	0.1	4	15	yes
CoChR-tdTomato	0.1	4	16	yes
CoChR-tdTomato	0.1	4	17	yes
CoChR-tdTomato	0.1	4	18	yes
