# Supplementary material for: Optogenetic manipulation of neuronal and cardiomyocyte functions in zebrafish using microbial rhodopsins and adenylyl cyclases
Source: eLife. 2023 Aug 17;12:e83975. doi: 10.7554/eLife.83975 (PMC10435232; doi:10.7554/eLife.83975)
Supplement: Figure 5—figure supplement 1—source data 1. [file elife-83975-fig5-figsupp1-data1.xlsx]

## Sheet: A
Line	light intensity (mW/mm2)	Sample_number	Trial_number	Latency to cardiac arrest (ms)
GtCCR4	0.5	1	1	261
GtCCR4	0.05	1	2	231
GtCCR4	0.05	1	3	231
GtCCR4	0.05	1	4	231
GtCCR4	0.05	1	5	126
GtCCR4	0.05	1	6	186
GtCCR4	0.2	1	8	141
GtCCR4	0.2	1	10	229
GtCCR4	0.2	1	11	291
GtCCR4	0.2	1	13	141
GtCCR4	0.5	2	1	246
GtCCR4	0.2	2	8	141
GtCCR4	0.2	2	9	187
GtCCR4	0.2	2	12	156
GtCCR4	0.5	3	1	111
GtCCR4	0.05	3	3	186
GtCCR4	0.05	3	5	156
GtCCR4	0.05	3	6	351
GtCCR4	0.05	3	7	156
GtCCR4	0.2	3	9	216
GtCCR4	0.2	3	10	111
GtCCR4	0.2	3	11	231
GtCCR4	0.2	3	12	96
GtCCR4	0.5	4	1	156
GtCCR4	0.05	4	2	171
GtCCR4	0.05	4	3	171
GtCCR4	0.05	4	5	96
GtCCR4	0.2	4	9	64
GtCCR4	0.2	4	11	111
GtCCR4	0.2	4	12	126
GtCCR4	0.2	4	13	111
KnChR	0.5	1	1	216
KnChR	0.05	1	2	201
KnChR	0.05	1	3	216
KnChR	0.05	1	4	216
KnChR	0.05	1	5	201
KnChR	0.05	1	6	156
KnChR	0.05	1	7	246
KnChR	0.2	1	8	171
KnChR	0.2	1	9	321
KnChR	0.2	1	10	276
KnChR	0.2	1	11	126
KnChR	0.2	1	12	216
KnChR	0.2	1	13	141
KnChR	0.5	2	1	141
KnChR	0.05	2	2	261
KnChR	0.05	2	3	306
KnChR	0.05	2	4	336
KnChR	0.05	2	5	156
KnChR	0.05	2	6	201
KnChR	0.05	2	7	216
KnChR	0.2	2	8	261
KnChR	0.2	2	9	246
KnChR	0.2	2	10	246
KnChR	0.2	2	11	336
KnChR	0.2	2	12	81
KnChR	0.2	2	13	186
KnChR	0.5	3	1	96
KnChR	0.05	3	2	186
KnChR	0.05	3	3	126
KnChR	0.05	3	4	261
KnChR	0.05	3	5	216
KnChR	0.05	3	6	156
KnChR	0.05	3	7	126
KnChR	0.2	3	8	321
KnChR	0.2	3	9	231
KnChR	0.2	3	10	246
KnChR	0.2	3	11	66
KnChR	0.2	3	12	141
KnChR	0.2	3	13	186
KnChR	0.5	4	1	126
KnChR	0.05	4	2	396
KnChR	0.05	4	3	246
KnChR	0.05	4	4	366
KnChR	0.05	4	5	396
KnChR	0.05	4	6	366
KnChR	0.05	4	7	306
KnChR	0.2	4	8	186
KnChR	0.2	4	9	395
KnChR	0.2	4	10	111
KnChR	0.2	4	11	306
KnChR	0.2	4	12	126
KnChR	0.2	4	13	156
ChR2	0.5	1	1	171
ChR2	0.05	1	2	171
ChR2	0.05	1	3	111
ChR2	0.05	1	4	126
ChR2	0.05	1	5	186
ChR2	0.05	1	6	111
ChR2	0.05	1	7	186
ChR2	0.2	1	8	126
ChR2	0.2	1	9	156
ChR2	0.2	1	10	201
ChR2	0.2	1	11	126
ChR2	0.2	1	12	246
ChR2	0.5	2	1	36
ChR2	0.2	2	8	81
ChR2	0.2	2	9	381
ChR2	0.2	2	10	351
ChR2	0.2	2	11	426
ChR2	0.5	3	1	381
ChR2	0.2	3	8	171
ChR2	0.2	3	9	201
GtACR1	0.5	1	1	156
GtACR1	0.05	1	2	456
GtACR1	0.05	1	3	276
GtACR1	0.05	1	4	276
GtACR1	0.05	1	5	351
GtACR1	0.05	1	6	216
GtACR1	0.05	1	7	456
GtACR1	0.2	1	8	156
GtACR1	0.2	1	9	156
GtACR1	0.2	1	10	156
GtACR1	0.2	1	11	351
GtACR1	0.2	1	12	186
GtACR1	0.2	1	13	231
GtACR1	0.5	2	1	336
GtACR1	0.05	2	2	186
GtACR1	0.05	2	3	335
GtACR1	0.05	2	4	216
GtACR1	0.05	2	5	321
GtACR1	0.05	2	6	306
GtACR1	0.05	2	7	317
GtACR1	0.2	2	8	261
GtACR1	0.2	2	9	246
GtACR1	0.2	2	10	231
GtACR1	0.2	2	11	216
GtACR1	0.2	2	12	246
GtACR1	0.2	2	13	291
GtACR1	0.5	3	1	246
GtACR1	0.05	3	2	276
GtACR1	0.05	3	3	156
GtACR1	0.05	3	4	231
GtACR1	0.05	3	5	246
GtACR1	0.05	3	6	231
GtACR1	0.05	3	7	243
GtACR1	0.2	3	8	216
GtACR1	0.2	3	9	216
GtACR1	0.2	3	10	231
GtACR1	0.2	3	11	306
GtACR1	0.2	3	12	110
GtACR1	0.2	3	13	216
GtACR1	0.5	4	1	186
GtACR1	0.05	4	2	321
GtACR1	0.05	4	3	393
GtACR1	0.05	4	4	201
GtACR1	0.05	4	5	380
GtACR1	0.05	4	6	351
GtACR1	0.05	4	7	231
GtACR1	0.2	4	8	171
GtACR1	0.2	4	9	141
GtACR1	0.2	4	10	321
GtACR1	0.2	4	11	336
GtACR1	0.2	4	12	246
GtACR1	0.2	4	13	321

## Sheet: B
Line	light intensity (mW/mm2)	Sample_number	Trial_number	Time to resumption of heartbeat (ms)
GtCCR4	0.5	1	1	396
GtCCR4	0.05	1	2	411
GtCCR4	0.05	1	3	382
GtCCR4	0.05	1	4	336
GtCCR4	0.05	1	5	246
GtCCR4	0.05	1	6	321
GtCCR4	0.2	1	8	366
GtCCR4	0.2	1	10	364
GtCCR4	0.2	1	11	471
GtCCR4	0.2	1	13	366
GtCCR4	0.5	2	1	471
GtCCR4	0.2	2	8	351
GtCCR4	0.2	2	9	366
GtCCR4	0.2	2	12	291
GtCCR4	0.5	3	1	561
GtCCR4	0.05	3	3	411
GtCCR4	0.05	3	5	306
GtCCR4	0.05	3	6	516
GtCCR4	0.05	3	7	471
GtCCR4	0.2	3	9	351
GtCCR4	0.2	3	10	486
GtCCR4	0.2	3	11	381
GtCCR4	0.2	3	12	396
GtCCR4	0.5	4	1	336
GtCCR4	0.05	4	2	426
GtCCR4	0.05	4	3	366
GtCCR4	0.05	4	5	291
GtCCR4	0.2	4	9	288
GtCCR4	0.2	4	11	291
GtCCR4	0.2	4	12	336
GtCCR4	0.2	4	13	261
KnChR	0.5	1	1	785
KnChR	0.05	1	2	501
KnChR	0.05	1	3	531
KnChR	0.05	1	4	542
KnChR	0.05	1	5	621
KnChR	0.05	1	6	666
KnChR	0.05	1	7	636
KnChR	0.2	1	8	651
KnChR	0.2	1	9	680
KnChR	0.2	1	10	681
KnChR	0.2	1	11	950
KnChR	0.2	1	12	771
KnChR	0.2	1	13	920
KnChR	0.5	2	1	1190
KnChR	0.05	2	2	1085
KnChR	0.05	2	3	1130
KnChR	0.05	2	4	1025
KnChR	0.05	2	5	1070
KnChR	0.05	2	6	980
KnChR	0.05	2	7	995
KnChR	0.2	2	8	950
KnChR	0.2	2	9	1055
KnChR	0.2	2	10	487
KnChR	0.2	2	11	920
KnChR	0.2	2	12	531
KnChR	0.2	2	13	905
KnChR	0.5	3	1	891
KnChR	0.05	3	2	965
KnChR	0.05	3	3	1055
KnChR	0.05	3	4	1040
KnChR	0.05	3	5	1025
KnChR	0.05	3	6	935
KnChR	0.05	3	7	995
KnChR	0.2	3	8	1352
KnChR	0.2	3	9	1085
KnChR	0.2	3	10	1100
KnChR	0.2	3	11	1055
KnChR	0.2	3	12	935
KnChR	0.2	3	13	1010
KnChR	0.5	4	1	1595
KnChR	0.05	4	2	1340
KnChR	0.05	4	3	1160
KnChR	0.05	4	4	1520
KnChR	0.05	4	5	1520
KnChR	0.05	4	6	1265
KnChR	0.05	4	7	1460
KnChR	0.2	4	8	935
KnChR	0.2	4	9	1550
KnChR	0.2	4	10	1280
KnChR	0.2	4	11	1595
KnChR	0.2	4	12	2110
KnChR	0.2	4	13	1250
ChR2	0.5	1	1	531
ChR2	0.05	1	2	441
ChR2	0.05	1	3	366
ChR2	0.05	1	4	351
ChR2	0.05	1	5	411
ChR2	0.05	1	6	381
ChR2	0.05	1	7	426
ChR2	0.2	1	8	426
ChR2	0.2	1	9	426
ChR2	0.2	1	10	531
ChR2	0.2	1	11	471
ChR2	0.2	1	12	471
ChR2	0.5	2	1	726
ChR2	0.2	2	8	411
ChR2	0.2	2	9	815
ChR2	0.2	2	10	890
ChR2	0.2	2	11	1070
ChR2	0.5	3	1	2554
ChR2	0.2	3	8	456
ChR2	0.2	3	9	575
GtACR1	0.5	1	1	1205
GtACR1	0.05	1	2	621
GtACR1	0.05	1	3	606
GtACR1	0.05	1	4	636
GtACR1	0.05	1	5	711
GtACR1	0.05	1	6	516
GtACR1	0.05	1	7	696
GtACR1	0.2	1	8	666
GtACR1	0.2	1	9	666
GtACR1	0.2	1	10	906
GtACR1	0.2	1	11	1100
GtACR1	0.2	1	12	890
GtACR1	0.2	1	13	785
GtACR1	0.5	2	1	1310
GtACR1	0.05	2	2	920
GtACR1	0.05	2	3	1024
GtACR1	0.05	2	4	980
GtACR1	0.05	2	5	860
GtACR1	0.05	2	6	950
GtACR1	0.05	2	7	905
GtACR1	0.2	2	8	1100
GtACR1	0.2	2	9	1025
GtACR1	0.2	2	10	1085
GtACR1	0.2	2	11	1145
GtACR1	0.2	2	12	1070
GtACR1	0.2	2	13	995
GtACR1	0.5	3	1	920
GtACR1	0.05	3	2	696
GtACR1	0.05	3	3	771
GtACR1	0.05	3	4	651
GtACR1	0.05	3	5	890
GtACR1	0.05	3	6	815
GtACR1	0.05	3	7	1022
GtACR1	0.2	3	8	1010
GtACR1	0.2	3	9	905
GtACR1	0.2	3	10	980
GtACR1	0.2	3	11	920
GtACR1	0.2	3	12	1339
GtACR1	0.2	3	13	1025
GtACR1	0.5	4	1	1415
GtACR1	0.05	4	2	1040
GtACR1	0.05	4	3	1053
GtACR1	0.05	4	4	861
GtACR1	0.05	4	5	1130
GtACR1	0.05	4	6	1205
GtACR1	0.05	4	7	830
GtACR1	0.2	4	8	1115
GtACR1	0.2	4	9	1220
GtACR1	0.2	4	10	1100
GtACR1	0.2	4	11	1250
GtACR1	0.2	4	12	1130
GtACR1	0.2	4	13	1085
