# Supplementary material for: Optogenetic manipulation of neuronal and cardiomyocyte functions in zebrafish using microbial rhodopsins and adenylyl cyclases
Source: eLife. 2023 Aug 17;12:e83975. doi: 10.7554/eLife.83975 (PMC10435232; doi:10.7554/eLife.83975)
Supplement: Figure 7—figure supplement 1—source data 1. [file elife-83975-fig7-figsupp1-data1.xlsx]

## Sheet: Sheet1
Line	UAS:opto-tool or control	sample number	trial number	latency
OaPAC-Flag	Tg(UAS:opto-tool)	1	1	4.672
OaPAC-Flag	Tg(UAS:opto-tool)	1	2	4.447
OaPAC-Flag	Tg(UAS:opto-tool)	1	3	4.238
OaPAC-Flag	Tg(UAS:opto-tool)	1	4	3.968
OaPAC-Flag	Tg(UAS:opto-tool)	1	5	4.957
OaPAC-Flag	Tg(UAS:opto-tool)	1	6	5.916
OaPAC-Flag	Tg(UAS:opto-tool)	2	1	5.646
OaPAC-Flag	Tg(UAS:opto-tool)	2	6	6.096
OaPAC-Flag	Tg(UAS:opto-tool)	3	1	26.7
OaPAC-Flag	Tg(UAS:opto-tool)	3	2	24.13
OaPAC-Flag	Tg(UAS:opto-tool)	4	1	27.39
OaPAC-Flag	Tg(UAS:opto-tool)	4	2	10.458
OaPAC-Flag	Tg(UAS:opto-tool)	4	3	7.222
OaPAC-Flag	Tg(UAS:opto-tool)	4	4	18.1
OaPAC-Flag	Tg(UAS:opto-tool)	4	5	4.959
OaPAC-Flag	Tg(UAS:opto-tool)	4	6	25.08
OaPAC-Flag	Tg(UAS:opto-tool)	5	1	4.7
OaPAC-Flag	Tg(UAS:opto-tool)	5	2	4.63
OaPAC-Flag	Tg(UAS:opto-tool)	5	3	5.56
OaPAC-Flag	Tg(UAS:opto-tool)	5	4	6.2
OaPAC-Flag	Tg(UAS:opto-tool)	5	5	5.36
OaPAC-Flag	Tg(UAS:opto-tool)	5	6	2.38
OaPAC-Flag	Tg(UAS:opto-tool)	6	1	8.15
OaPAC-Flag	Tg(UAS:opto-tool)	6	5	9.14
OaPAC-Flag	Tg(UAS:opto-tool)	8	5	9.483
OaPAC-Flag	Tg(UAS:opto-tool)	8	6	2.32
OaPAC-Flag	control	1	3	6.111
OaPAC-Flag	control	3	3	7.087
OaPAC-Flag	control	3	4	14.1
OaPAC-Flag	control	3	5	29.5
OaPAC-Flag	control	3	6	14.7
OaPAC-Flag	control	5	5	29.743
OaPAC-Flag	control	6	1	9.197
OaPAC-Flag	control	6	3	9.21
OaPAC-Flag	control	7	2	11.04
OaPAC-Flag	control	7	4	9.5
OaPAC-Flag	control	7	5	2.57
OaPAC-Flag	control	8	2	2.29
OaPAC-Flag	control	8	4	24.4
bPAC-MT	Tg(UAS:opto-tool)	1	2	3.818
bPAC-MT	Tg(UAS:opto-tool)	1	3	2.994
bPAC-MT	Tg(UAS:opto-tool)	1	4	2.949
bPAC-MT	Tg(UAS:opto-tool)	2	1	4.193
bPAC-MT	Tg(UAS:opto-tool)	2	2	3.803
bPAC-MT	Tg(UAS:opto-tool)	2	3	5.526
bPAC-MT	Tg(UAS:opto-tool)	2	4	6.665
bPAC-MT	Tg(UAS:opto-tool)	2	5	4.415
bPAC-MT	Tg(UAS:opto-tool)	2	6	4.162
bPAC-MT	Tg(UAS:opto-tool)	3	1	6.41
bPAC-MT	Tg(UAS:opto-tool)	3	2	5.976
bPAC-MT	Tg(UAS:opto-tool)	3	3	3.279
bPAC-MT	Tg(UAS:opto-tool)	3	4	3.467
bPAC-MT	Tg(UAS:opto-tool)	3	5	4.491
bPAC-MT	Tg(UAS:opto-tool)	3	6	2.904
bPAC-MT	Tg(UAS:opto-tool)	4	1	5.946
bPAC-MT	Tg(UAS:opto-tool)	4	2	5.077
bPAC-MT	Tg(UAS:opto-tool)	4	4	6.051
bPAC-MT	Tg(UAS:opto-tool)	4	5	8.568
bPAC-MT	Tg(UAS:opto-tool)	5	1	3.893
bPAC-MT	Tg(UAS:opto-tool)	5	2	20.5
bPAC-MT	Tg(UAS:opto-tool)	5	3	12.7
bPAC-MT	Tg(UAS:opto-tool)	5	4	5.062
bPAC-MT	Tg(UAS:opto-tool)	5	5	17.573
bPAC-MT	Tg(UAS:opto-tool)	6	3	3.683
bPAC-MT	Tg(UAS:opto-tool)	6	4	15.68
bPAC-MT	Tg(UAS:opto-tool)	7	1	3.983
bPAC-MT	Tg(UAS:opto-tool)	7	2	2.02
bPAC-MT	Tg(UAS:opto-tool)	7	5	5.18
bPAC-MT	Tg(UAS:opto-tool)	8	2	6.081
bPAC-MT	Tg(UAS:opto-tool)	8	3	3.159
bPAC-MT	Tg(UAS:opto-tool)	8	4	8.793
