# Supplementary material for: Optogenetic manipulation of neuronal and cardiomyocyte functions in zebrafish using microbial rhodopsins and adenylyl cyclases
Source: eLife. 2023 Aug 17;12:e83975. doi: 10.7554/eLife.83975 (PMC10435232; doi:10.7554/eLife.83975)
Supplement: Source code 1. [file elife-83975-code1.zip]

Archive with 1 entries (1 files):
- 05-10-2022-TR-eLife-83975/HB_frequency.py
