# Supplementary material for: Optogenetic manipulation of neuronal and cardiomyocyte functions in zebrafish using microbial rhodopsins and adenylyl cyclases
Source: eLife. 2023 Aug 17;12:e83975. doi: 10.7554/eLife.83975 (PMC10435232; doi:10.7554/eLife.83975)
Supplement: Source code 1. [file elife-83975-code1.zip › 05-10-2022-TR-eLife-83975/HB_frequency.py]

import numpy as np
import matplotlib.pyplot as plt
import pandas as pd
from scipy.signal import find_peaks

foldername = ""
file = ""

filename = foldername + file
ecg = pd.read_csv(filename)
wave = ecg.iloc[:, 0]

def moving_average(data, window_size):
    window = np.ones(window_size) / window_size
    return np.convolve(data, window, mode='same')

smoothed_wave = moving_average(wave, window_size=10)

wave = np.array(smoothed_wave)

plt.rcParams['figure.figsize'] = (30, 10)
peaks, _ = find_peaks(wave, prominence=2)

plt.plot(wave, color="black")
plt.plot(peaks, wave[peaks], "x", color="red")

save_filename = foldername + "peak_" + file
np.savetxt(save_filename, peaks, delimiter=',')
